# Supplementary material for: Balanced Chromosomal Rearrangements Associated with Hypoprolificacy in Australian Boars (Sus scrofa domesticus)
Source: Cells. 2021 Aug 6;10(8):2000. doi: 10.3390/cells10082000 (PMC8394656; doi:10.3390/cells10082000)
Supplement: Supplementary file 1 [file cells-10-02000-s001.zip]

Archive with 1 entries (1 files):
- cells-1313698-supplementary.pdf
